# Supplementary material for: Reporting adverse events related to medical devices: A single center experience from a tertiary academic hospital
Source: PLoS One. 2019 Oct 24;14(10):e0224233. doi: 10.1371/journal.pone.0224233 (PMC6812847; doi:10.1371/journal.pone.0224233)
Supplement: S1 Table — (XLSX) [file pone.0224233.s002.xlsx]

## Sheet: sheet9
		S2 Table. Multivariate Logistic Regression analysis of association between Nurses demographic or professional characteristics with their knowledge of the existence of a mational reporting system for the adverse events
			Odds Ratio	95% C.I.for O.R		p-value
				Lower	Upper
		Nurses Sex	0.575	0.175	1.885	0.361
		Nurses Experience Years	1.071	0.838	1.367	0.585
		Previous encounter with device failures= Yes	0.867	0.499	1.507	0.613
